# Supplementary material for: Novel Loss of Function Variant in BCKDK Causes a Treatable Developmental and Epileptic Encephalopathy
Source: Int J Mol Sci. 2022 Feb 18;23(4):2253. doi: 10.3390/ijms23042253 (PMC8878489; doi:10.3390/ijms23042253)
Supplement: Supplementary file 1 [file ijms-23-02253-s001.zip]

Archive with 1 entries (1 files):
- BCKDK_Suppl_Fig1.pdf
